# Supplementary material for: Exploring the Diagnostic and Predictive Value of Oral Microbiome in Esophageal Cancer: A Systematic Review and Meta-Analysis
Source: Int J Mol Sci. 2025 Sep 27;26(19):9457. doi: 10.3390/ijms26199457 (PMC12524419; doi:10.3390/ijms26199457)
Supplement: Supplementary file 1 [file ijms-26-09457-s001.zip]

Archive with 1 entries (1 files):
- Completed_PRISMA_2020_Checklist.pdf
